# Supplementary material for: Actuating Shape Memory Polymer for Thermoresponsive Soft Robotic Gripper and Programmable Materials
Source: Molecules. 2021 Jan 20;26(3):522. doi: 10.3390/molecules26030522 (PMC7864034; doi:10.3390/molecules26030522)
Supplement: Supplementary file 1 [file molecules-26-00522-s001.zip]

Archive with 4 entries (3 files):
- molecules-1043548-supplementary-final/
- molecules-1043548-supplementary-final/molecules-1043548-supplementary-final.pdf
- molecules-1043548-supplementary-final/s1.movie.wmv
- molecules-1043548-supplementary-final/s2.movie.wmv
